# Supplementary material for: Unexpected Phonon Behaviour in BiFexCr1−xO3, a Material System Different from Its BiFeO3 and BiCrO3 Parents
Source: Nanomaterials (Basel). 2022 May 9;12(9):1607. doi: 10.3390/nano12091607 (PMC9100047; doi:10.3390/nano12091607)
Supplement: Supplementary file 1 [file nanomaterials-12-01607-s001.zip]

Archive with 1 entries (1 files):
- nanomaterials-1684589-supplementary.pdf
